# Supplementary material for: Nonoptimal Gene Expression Creates Latent Potential for Antibiotic Resistance
Source: Mol Biol Evol. 2018 Aug 28;35(11):2669–84. doi: 10.1093/molbev/msy163 (PMC6231494; doi:10.1093/molbev/msy163)
Supplement: Supplementary Data [file msy163_supp.zip]

Archive with 3 entries (2 files):
- msy163_Supp/
- msy163_Supp/Kishony_SI.pdf
- msy163_Supp/Supplemental code.pdf
